# Supplementary material for: Polysiloxane Networks Modified by Nitrogen-Containing Organic Compounds
Source: Int J Mol Sci. 2025 Nov 18;26(22):11133. doi: 10.3390/ijms262211133 (PMC12652986; doi:10.3390/ijms262211133)
Supplement: Supplementary file 1 [file ijms-26-11133-s001.zip]

Archive with 1 entries (1 files):
- ijms-3960104-supplementary.pdf
